# Supplementary material for: Rapid Plasma Synthesis of Gold Nanoparticles Supported on MWCNTs for Electrochemical Detection of Glucose
Source: Materials (Basel). 2025 Jun 28;18(13):3076. doi: 10.3390/ma18133076 (PMC12251022; doi:10.3390/ma18133076)
Supplement: Supplementary file 1 [file materials-18-03076-s001.zip]

Archive with 1 entries (1 files):
- materials-3658563-supplementary.pdf
